# Supplementary material for: In Vitro Exposure of Leukocytes to HIV Preexposure Prophylaxis Decreases Mitochondrial Function and Alters Gene Expression Profiles
Source: Antimicrob Agents Chemother. 2020 Dec 16;65(1):e01755-20. doi: 10.1128/AAC.01755-20 (PMC7927818; doi:10.1128/AAC.01755-20)
Supplement: Supplemental file 2 [file AAC.01755-20-s0002.xlsx]

## Sheet: Supplemental Table 1
Supplemental Table 1. List of significantly altered genes in MDMs differentiated in the presence of PrEP (FTC v No Drug; TDF v No Drug; FTC v TDF).
FTC v No Drug					TDF v No Drug					FTC v TDF
Gene Name	Drug Comparisons (Paired) FTC Vs No Drug P.Value	Drug Comparisons (Paired) FTC Vs No Drug logFC			Gene Name	Drug Comparisons (Paired) TDF Vs No Drug P.Value	Drug Comparisons (Paired) TDF Vs No Drug logFC			Gene Name	Drug Comparisons (Paired) FTC Vs TDF P.Value	Drug Comparisons (Paired) FTC Vs TDF logFC
A2M	0.0395	-0.214			A2M-AS1	0.0467	-0.71			A3GALT2	0.046	-0.604
ABHD1	0.0162	0.624			ABCA13	0.0289	-0.671			ABCA3	0.00654	0.617
ABHD12	0.00759	-0.268			ABCB11	0.0438	0.6			ABCB11	0.0245	-0.683
ABR	0.047	-0.23			ABR	0.0279	-0.259			ABHD17A	0.0176	-0.203
AC006272.1	0.0301	0.605			ABRACL	0.0413	0.157			AC010226.4	0.00793	0.844
ACACA	0.0366	-0.316			AC104654.2	0.0238	-0.574			ACAA1	0.0381	-0.155
ACAD10	0.0384	-0.225			AC147651.4	0.0183	0.337			ACAD9	0.0472	-0.111
ACP5	0.0185	-0.354			ACACA	0.0278	-0.336			ADAM20	0.0404	0.565
ACSM5	0.0387	-0.893			ACADM	0.0373	0.156			ADAT2	0.0492	-0.286
ADAMTS10	0.0425	-0.592			ACBD6	0.0326	0.156			ADORA2B	0.00573	-0.436
ADORA1	0.00491	1.03			ACY1	0.0498	0.599			AFF3	0.0176	-0.756
ADORA3	0.0375	-0.397			ADAMTS10	0.0232	-0.676			ALDH3B1	0.0365	-0.162
ADTRP	0.0328	-0.504			ADAMTS13	0.0299	-0.682			ALG13	0.0487	-0.164
AFF1	0.0433	-0.294			ADAR	0.0353	-0.13			ALKBH5	0.0414	-0.129
AFF2	0.0189	-0.763			ADNP	0.0245	-0.256			ALPL	0.0188	0.77
AK5	0.03	-0.787			ADORA1	0.0192	0.816			AMDHD1	0.0418	-0.481
ALAS1	0.0348	0.169			ADPRM	0.0358	-0.281			AMDHD2	0.0242	-0.209
ALDOC	0.0304	-0.582			AFF1	0.00829	-0.407			AMIGO2	0.0462	-0.729
ALG14	0.0228	0.248			AHR	0.0121	-0.218			AMPD3	0.000846	0.293
ALG5	0.0241	0.153			AKAP11	0.0106	-0.315			ANKRD2	0.0206	0.695
ALK	0.0218	-1.14			AKR7L	0.0202	0.843			ANKRD33B	0.0273	-0.817
ALPL	0.0326	0.687			ALAS1	0.0135	0.205			ANKZF1	0.0132	0.231
ALS2CL	0.0284	-0.583			ALG14	0.0288	0.236			ANP32AP1	0.0155	-0.966
ALS2CR12	0.0317	-0.585			ALG1L9P	0.0385	-0.777			ANTXR2	0.0131	0.145
AMDHD2	0.0145	-0.231			ALOX5AP	0.0273	0.733			APOBEC3A	0.0488	-0.771
AMIGO2	0.0445	-0.736			AMOT	0.0453	-0.759			APOBR	0.0465	0.163
ANKRD17	0.0348	-0.146			ANKRD12	0.0282	-0.207			AQP6	0.0435	-0.566
ANKRD26P1	0.0484	-0.486			ANKRD17	0.0181	-0.167			AR	0.049	-0.559
ANKRD34A	0.029	-0.721			ANKRD18DP	0.0452	-0.817			ARHGAP5	0.0485	0.401
ANKS6	0.0368	-0.501			ANKRD20A9P	0.0197	0.65			ARHGEF12	0.0324	0.18
ANLN	0.0238	0.523			ANKRD28	0.0389	0.18			ARL17A	0.00675	-0.78
ANTXR2	0.0282	0.125			ANKRD33B	0.0219	0.855			ARL2	0.0304	-0.226
AOX2P	0.0432	0.753			ANKRD50	0.0244	-0.232			ARPC4	0.0489	-0.114
APBB1	0.0488	0.582			ANKRD61	0.0442	-0.729			ARRDC4	0.0351	0.279
APOLD1	0.0243	0.682			ANKZF1	0.00721	-0.256			ASAP1	0.0436	0.156
APPL2	0.0219	-0.482			ANLN	0.024	0.523			ASIC3	0.0471	-0.609
ARHGAP11A	0.0104	0.499			AP3S1	0.0133	0.17			ATP2C2	0.0387	-0.757
ARHGAP32	0.00619	-0.548			APOC4-APOC2	0.0386	0.619			ATP6V0D1	0.0395	-0.126
ARHGEF3	0.0211	0.18			ARHGAP11A	0.0455	0.37			ATXN7L2	0.0356	0.832
ARL17A	0.0182	-0.656			ARHGAP21	0.0482	-0.129			B3GALT6	0.0292	-0.207
ARMC9	0.00769	-0.271			ARHGEF11	0.0142	-0.206			BAALC	0.00372	0.861
ARSG	0.0206	-0.327			ARID1A	0.00952	-0.65			BATF2	0.0282	0.608
ASB13	0.0323	-0.171			ARID1B	0.0281	-0.267			BAZ2A	0.0499	0.337
ASCL2	0.0109	-0.772			ARID2	0.0441	-0.153			BCO2	0.0273	0.807
ASPM	0.0176	0.752			ARL4C	0.0377	-0.552			BEX4	0.0263	-0.152
ATF3	0.0316	0.232			ARMC9	0.0088	-0.265			BIRC3	0.0236	0.366
ATP5I	0.0249	0.135			ARSG	0.0203	-0.328			BTBD6	0.014	-0.203
ATP6AP2	0.0234	0.132			ASAP1	0.00509	-0.234			BTN2A3P	0.00669	0.764
ATP8A1	0.0255	-0.4			ASAP2	0.0196	-0.39			C10orf54	0.0051	0.308
ATRN	0.037	-0.166			ASB9	0.0479	0.698			C16orf46	0.00882	0.858
ATXN1	0.05	-0.208			ASCL2	0.0109	-0.772			C16orf58	0.0232	-0.161
ATXN7	0.0387	-0.258			ASF1B	0.0334	0.505			C17orf96	0.0172	0.808
AURKA	0.00989	0.398			ATIC	0.0302	-0.326			C19orf26	0.00338	-0.902
AXIN2	0.0295	0.628			ATP2C2	0.041	0.748			C1orf54	0.0154	0.22
BAALC	0.0273	0.609			ATP6V0C	0.0496	0.188			C20orf24	0.0115	-0.353
BCL2L1	0.0271	-0.26			ATXN1	0.0064	-0.311			C6orf1	0.0492	-0.219
BDNF-AS	0.0435	0.624			ATXN1L	0.05	-0.159			C7orf50	0.0463	-0.178
BIRC5	0.0476	0.591			ATXN2	0.0429	-0.249			C7orf61	0.00786	-0.954
BNC2	0.00551	-0.934			AURKA	0.0255	0.333			CADM4	0.00478	0.893
BUB1	0.0232	0.474			BAG6	0.0401	-0.305			CAPNS1	0.0259	-0.225
BUB1B	0.0378	0.533			BAZ2A	0.00404	-0.54			CCDC124	0.0371	-0.52
BUB3	0.0212	0.19			BCAR1	0.0302	0.388			CCDC64	0.03	0.71
BZW2	0.0496	0.201			BCAS4	0.00704	0.691			CCKBR	0.0289	-0.565
C11orf45	0.021	0.279			BCDIN3D	0.026	-0.317			CCL2	0.0453	-1.08
C14orf142	0.0336	0.268			BDNF-AS	0.0412	0.633			CCL7	0.0256	-0.567
C14orf166B	0.015	0.738			BMPR2	0.0221	-0.315			CCSAP	0.0499	-0.167
C16orf58	0.0361	-0.146			BPTF	0.0332	-0.323			CD9	0.0333	-0.396
C16orf98	0.00435	-0.804			BRSK2	0.0486	-0.608			CDC42EP2	0.0322	-0.712
C17orf96	0.0298	0.723			BTBD6	0.0445	0.159			CDCA7L	0.0303	-0.179
C1orf112	0.0264	0.318			BUB1	0.0241	0.47			CDH5	0.0432	0.668
C1orf189	0.0372	-0.846			C10orf12	0.0348	-0.253			CDK12	0.0216	0.159
C1orf213	0.0153	-0.781			C11orf45	0.0224	0.276			CDK14	0.0128	0.281
C1orf54	0.002	0.302			C11orf82	0.0339	0.341			CDKN2B	0.0314	-0.288
C1QTNF3-AMACR	0.00949	-0.688			C16orf59	0.0281	0.477			CEP57L1	0.0309	0.207
C2orf72	0.0348	0.941			C16orf98	0.00135	-0.946			CFLAR	0.00452	0.203
C5orf42	0.0472	-0.172			C19orf26	0.0361	0.592			CHST12	0.0205	-0.373
C9orf96	0.0486	-0.731			C19orf83	0.0337	-0.605			CNRIP1	0.0207	0.27
CABLES1	0.0214	-0.676			C1QTNF3-AMACR	0.0048	-0.768			COL5A3	0.0423	0.705
CABYR	0.0149	1.02			C20orf24	0.00301	0.435			COQ3	0.0438	0.369
CACFD1	0.046	-0.538			C5orf20	0.0208	-0.704			CORO1B	0.0492	-0.143
CACNA1E	0.03	0.771			C7orf55	0.0459	-0.877			CORO2A	0.0169	-0.345
CACTIN	0.0129	0.272			C9orf85	0.0305	0.287			CRB1	0.0282	-0.77
CAD	0.0313	-0.298			CACTIN	0.0153	0.263			CRLS1	0.0364	-0.157
CADM4	0.0453	0.585			CALR	0.00884	0.224			CTSF	0.0164	0.48
CALR	0.0328	0.174			CAMK1	0.012	0.202			CTSK	0.0327	0.42
CAV2	0.00174	-1.45			CAP1	0.0307	0.157			CUL4B	0.0226	0.151
CC2D1B	0.0488	-0.15			CAV2	0.00231	-1.39			CWC22	0.0241	0.138
CCDC163P	0.0316	0.739			CBL	0.0124	-0.395			CXorf65	0.0122	0.696
CCDC167	0.0408	0.253			CBLB	0.0441	-0.326			CYP2D6	0.0244	0.888
CCDC94	0.0472	0.19			CCDC25	0.049	0.154			DACT1	0.0187	1.09
CCDC96	0.0303	-0.6			CCDC36	0.0198	0.866			DAO	0.0228	0.749
CCL2	0.0225	-1.26			CCDC42B	0.0253	-0.614			DCAF13P3	0.00717	-0.94
CCL20	0.0378	-0.598			CCDC94	0.0122	0.252			DCLK3	0.0115	-0.981
CCL3	0.00157	0.359			CCL3	0.00113	0.374			DGKQ	0.023	-0.32
CCNA2	0.0244	0.517			CCNA2	0.00861	0.627			DHCR7	0.00889	-0.415
CCNB1	0.011	0.626			CCNB1	0.0441	0.472			DHX35	0.0266	-0.197
CCNB2	0.0413	0.473			CCR7	0.00626	-1.06			DKFZp779M0652	0.0203	-0.899
CCNF	0.0205	0.513			CD2	0.0151	-0.794			DLL1	0.0121	0.835
CCR7	0.0104	-0.977			CD38	0.0163	-0.904			DNAAF3	0.0415	0.578
CD2	0.0254	-0.717			CD44	0.0401	-0.317			DNAH10	0.0226	-0.806
CD209	0.0267	-0.719			CD5	0.000978	-1.13			DNPH1	0.0462	-0.175
CD48	0.017	0.165			CDC20	0.012	0.652			DOCK6	0.0466	0.786
CD5	0.00266	-0.994			CDC42EP1	0.000812	0.961			DPP4	0.0257	0.393
CD58	0.0369	0.218			CDC42EP2	0.0227	0.766			DTD1	0.0311	-0.2
CD96	0.0263	-0.895			CDCA4	0.0142	0.253			DUSP16	0.0247	0.323
CDC14B	0.0347	-0.698			CDK1	0.0228	0.636			ECH1	0.0311	-0.18
CDC20	0.00544	0.742			CDK14	0.0401	-0.223			EDNRB-AS1	0.0273	-0.683
CDC42EP1	0.00965	0.676			CDK2AP1	0.0411	0.189			EGLN2	0.0288	-0.576
CDC42EP3	0.0339	-0.634			CDKN2B	0.0194	0.318			EGR4	0.00546	-0.913
CDK1	0.0462	0.544			CDKN2C	0.0131	0.678			EIF1	0.0383	0.223
CDKN2C	0.0129	0.681			CELF6	0.0289	-0.657			EIF3C	0.034	1.43
CDKN3	0.0332	0.611			CELSR2	0.00646	-1.31			ELK1	0.025	-0.199
CDNF	0.0407	-0.777			CENPL	0.0263	0.245			ELP2	0.0204	0.189
CENPA	0.0127	0.788			CENPU	0.0145	0.253			EMP2	0.037	0.463
CENPF	0.016	0.67			CENPW	0.00145	0.452			ENTPD7	0.0394	0.288
CENPL	0.0255	0.247			CEP55	0.0263	0.526			EPHX3	0.0493	0.873
CENPU	0.0217	0.234			CERK	0.0473	0.16			EREG	0.0355	0.67
CENPW	0.000375	0.533			CHAMP1	0.0219	-0.355			ETS1	0.00961	0.559
CEP55	0.0241	0.535			CHP1	0.0454	-0.189			ETV2	0.0393	-0.717
CFLAR	0.0261	0.149			CIITA	0.0194	-0.722			FAAH	0.0116	-0.823
CHGA	0.00802	0.81			CIRBP-AS1	0.0452	-0.697			FAM13A-AS1	0.0498	-0.526
CHPT1	0.0207	-0.245			CKS2	0.0154	0.401			FAM157C	0.00388	1.4
CHST13	0.0333	-0.597			CLU	0.0499	-1.05			FAM174B	0.0474	-0.763
CIRBP-AS1	0.0428	-0.706			CMTM4	0.0205	-0.321			FAM211B	0.0167	-0.604
CKAP2	0.0116	0.382			CMYA5	0.0273	-0.754			FAM49A	0.0378	0.21
CKS1B	0.0455	0.298			CNGA4	0.04	-0.748			FAM66B	0.00513	-0.899
CKS2	0.0286	0.355			CNKSR3	0.0322	0.378			FAM71F2	0.0258	-0.629
CLASP1	0.0155	-0.202			COX5B	0.00197	0.238			FAM86EP	0.0277	0.592
CLCN4	0.0147	-0.936			COX6A1	0.0421	0.108			FAM89B	0.0118	-0.253
CMC1	0.0204	0.604			CREBRF	0.0162	-0.446			FANK1	0.0271	0.685
CMYA5	0.0367	-0.707			CRIP1	0.00997	0.388			FBRSL1	0.0289	-0.602
CNGA4	0.0402	-0.747			CRISPLD2	0.038	-0.543			FGF11	0.00236	0.869
CNRIP1	0.0348	0.242			CRLS1	0.00884	0.207			FGFRL1	0.0321	-0.436
COL6A1	0.0315	0.575			CS	0.0412	-0.23			FKTN	0.0487	0.153
COL6A2	0.0384	0.611			CST6	0.0165	0.868			FLVCR1-AS1	0.0144	-0.843
COPG2	0.0399	-0.226			CST7	0.0449	-0.586			FNBP1L	0.027	0.377
COPS5	0.0292	0.167			CT45A1	0.0292	0.71			FUT7	0.0305	0.606
CORO2A	0.0217	-0.329			CTC1	0.00743	-0.424			FYB	0.0494	0.125
COX10-AS1	0.0371	0.522			CUL4B	0.00926	-0.178			G6PD	0.0184	-0.177
COX5A	0.00674	0.258			CUL9	0.026	-0.201			GABARAPL2	0.0267	0.192
COX5B	0.0137	0.176			CUX1	0.0206	-0.405			GALNT18	0.0391	-0.721
COX7B	0.0162	0.224			CXCL2	0.039	-0.878			GALNTL6	0.0499	-0.594
CRIP1	0.013	0.37			CXCL3	0.0064	-1.13			GALT	0.00664	-0.315
CRISPLD2	0.0459	-0.519			CXCR4	0.0451	-0.458			GCHFR	0.00348	-0.542
CSNK1A1	0.0193	0.156			CYB561A3	0.00285	-0.3			GDF15	0.0304	-0.31
CST6	0.032	0.759			CYB5R2	0.00991	0.74			GLTPD1	0.0488	-0.422
CST7	0.0471	-0.579			CYP2D7P	0.0335	0.909			GLTSCR1	0.00494	0.868
CTC1	0.0107	-0.399			CYP2J2	0.000778	-1.07			GNB5	0.0277	-0.374
CTSA	0.0332	-0.295			DCAF13P3	0.0288	0.728			GNG3	0.0427	-0.546
CTSK	0.0364	0.41			DCLK2	0.0363	0.557			GOLGA7B	0.0326	-0.334
CUL9	0.0127	-0.231			DCLK3	0.00574	1.1			GPKOW	0.0209	-0.201
CXCL3	0.0079	-1.1			DDOST	0.0481	0.124			GPR126	0.0353	-0.347
CXCR4	0.037	-0.48			DEPDC1B	0.00484	0.858			GPR179	0.0155	0.923
CXorf40A	0.0282	0.231			DHRS13	0.0324	-0.623			GPR89B	0.0468	0.581
CYB561A3	0.01	-0.247			DHRS4-AS1	0.0268	-0.222			GPX1	0.0428	-0.185
CYB5R2	0.0248	0.624			DHX37	0.0185	0.238			GTF2B	0.0286	0.124
CYP2D6	0.0292	0.855			DIAPH1	0.00622	-0.482			GTF2E1	0.0464	0.132
CYP2J2	0.0076	-0.782			DLGAP5	0.0289	0.697			GTF2I	0.00032	0.337
DAPK1	0.0402	-0.142			DLL1	0.000429	-1.33			GTPBP6	0.0292	-0.199
DCBLD2	0.00814	-0.335			DNAH6	0.039	-0.621			HCRT	0.0455	-0.597
DCUN1D3	0.0258	0.347			DNAJB11	0.0232	0.144			HESX1	0.0443	0.734
DDX39B	0.00924	0.761			DNHD1	0.0201	-0.471			HIST1H4K	0.0214	0.437
DEDD2	0.0242	-0.183			DNM1P46	0.0224	-0.61			HNRNPDL	0.0319	0.14
DEK	0.0476	0.163			DOCK4	0.00143	-0.345			HPDL	0.0428	0.604
DEPDC1B	0.00183	0.986			DOPEY2	0.0294	-0.162			HS6ST1	0.0138	-0.224
DHRS13	0.0205	-0.686			DPP4	0.0147	-0.439			HSH2D	0.0297	0.754
DHRS4-AS1	0.0262	-0.223			DROSHA	0.027	-0.354			HSPA1A	0.0386	-0.367
DHRS4L2	0.0426	0.196			DSTYK	0.0422	-0.147			HSPA2	0.0318	0.544
DHX35	0.0466	-0.173			DYNC1H1	0.0322	-0.205			HVCN1	0.0447	-0.446
DIXDC1	0.0463	0.271			ECD	0.0115	0.166			ICAM2	0.0174	-0.375
DKFZP434I0714	0.0235	0.678			ECHDC2	0.0271	0.309			IL17RE	0.0378	0.651
DLEU7	0.0161	-0.82			EDC3	0.0483	-0.256			ING2	0.0202	-0.21
DLGAP5	0.0149	0.796			EFHD2	0.0246	0.141			INTS3	0.0441	0.267
DNAH10	0.0406	-0.709			EGLN2	0.0301	0.571			IQCE	0.0285	-0.166
DNAH6	0.0436	-0.605			EGR4	0.0182	0.743			IQCH	0.0411	-0.727
DNM3	0.00487	-0.59			EIF1	0.0171	-0.264			ITGB8	0.00282	-0.402
DNMT3B	0.0372	0.687			ELMSAN1	0.00143	-0.561			ITLN1	0.0288	0.765
DNTTIP2	0.0297	0.164			EMD	0.0194	0.291			JMJD1C-AS1	0.0237	-0.824
DPP7	0.034	-0.203			EMR3	0.0236	1.21			JPH4	0.0411	-0.648
DSE	0.0202	0.159			ENDOU	0.029	-0.584			JUN	0.0479	-0.163
DSTYK	0.0355	-0.153			EP300	0.0143	-0.408			KANSL3	0.0247	0.323
DUPD1	0.0188	0.838			EPB41L5	0.044	-0.632			KCNH4	0.033	-0.692
ECD	0.012	0.165			EPG5	0.0071	-0.198			KCNRG	0.0486	0.691
EGF	0.0377	-0.743			EPHX1	0.011	-0.972			KDM6A	0.0432	0.169
EHD1	0.017	0.303			EPHX2	0.0164	0.792			KDM7A	0.0292	0.231
EMC9	0.0473	0.397			ERC1	0.0259	-0.179			KHDRBS1	0.0454	0.201
EMP2	0.00538	0.662			ESCO2	0.00911	0.426			KIAA0895	0.0177	-0.847
ENPP4	0.0303	-0.22			ESRP2	0.0324	-0.579			KIAA0922	0.0486	-0.479
EPB41L5	0.025	-0.718			ETS1	0.00791	-0.577			KIAA2013	0.0398	-0.12
EPHX1	0.0117	-0.961			EXO1	0.036	0.401			KIFC2	0.0347	-0.292
ERH	0.0226	0.171			EXOSC3	0.0353	0.176			KLF6	0.0334	-0.152
ERLIN2	0.0456	-0.13			EXOSC7	0.0491	0.161			LAMA3	0.0344	0.463
ESCO2	0.0167	0.383			EXOSC9	0.00627	0.215			LAMP5	0.0272	0.76
ETF1	0.0192	0.139			FAHD1	0.0104	0.179			LCA5	0.0424	-0.625
EVI5	0.00817	-0.162			FAM111B	0.0334	0.398			LCAT	0.049	-0.569
EXOSC9	0.00951	0.201			FAM117A	0.0386	-0.525			LGALS2	0.0101	0.468
EXPH5	0.0177	0.827			FAM118A	0.0183	-0.316			LIN52	0.0229	-0.251
FAAH	0.00379	-0.983			FAM120C	0.0084	-0.333			LINC00239	0.0376	-0.634
FAF1	0.0491	0.113			FAM133CP	0.015	0.779			LINC00263	0.0491	0.733
FAHD1	0.00486	0.202			FAM21A	0.00814	-0.18			LINC00299	0.034	0.731
FAIM3	0.0425	-0.32			FAM72C	0.00829	0.789			LINC00649	0.0128	-0.917
FAM107B	0.00265	0.25			FAM92A1	0.0351	0.277			LINC00862	0.0141	1.14
FAM111A	0.0305	0.283			FBP1	0.0394	0.23			LINC01088	0.0366	-0.594
FAM117A	0.0134	-0.651			FBXL22	0.039	0.693			LINC01134	0.0184	-0.832
FAM13A-AS1	0.0329	-0.58			FBXW10	0.0412	-0.565			LINC01146	0.0402	-0.59
FAM168A	0.0194	-0.35			FBXW11	0.0431	0.13			LNX1	0.0369	0.729
FAM19A3	0.0123	0.976			FCRL3	0.0316	-0.777			LOC100126784	0.0118	0.885
FAM200B	0.0438	0.163			FGFR1OP	0.0102	0.217			LOC100128276	0.0265	-0.526
FAM211B	0.00111	-0.91			FLJ13197	0.0288	-0.774			LOC100128288	0.00232	1.22
FAM21A	0.00566	-0.191			FLJ42393	0.0177	0.659			LOC100131289	0.0282	-0.538
FAM228A	0.0217	-0.763			FLJ44342	0.0157	-0.539			LOC100287808	0.0194	0.931
FAM43A	0.0217	0.429			FLT1	0.0383	0.343			LOC100505622	0.033	-0.688
FAM66B	0.000207	-1.35			FNBP4	0.0152	-0.222			LOC100506691	0.0488	-0.657
FAM72C	0.0125	0.736			FOLR2	0.0152	-0.81			LOC100506730	0.0165	1.04
FAM83C-AS1	0.0233	0.663			FOXJ2	0.0424	-0.623			LOC100506901	0.0396	0.716
FAM86EP	0.0472	0.524			FOXJ3	0.044	-0.305			LOC100507258	0.00209	0.954
FANCI	0.0323	0.369			FRG1	0.0372	0.153			LOC100507420	0.045	0.831
FAR2	0.0139	0.323			FRMD6-AS1	0.0158	-0.778			LOC100507487	0.028	-0.797
FARP1	0.0335	-0.453			FSCN1	0.0457	0.256			LOC100507599	0.00556	0.753
FBXL19-AS1	0.0487	0.619			FSIP1	0.0137	-0.835			LOC100507656	0.0269	0.745
FBXL22	0.0458	0.667			FYB	0.00311	-0.208			LOC100507747	0.0118	0.638
FCN1	0.0219	0.662			FZD4	0.0338	-0.707			LOC100630918	0.0258	0.643
FEM1C	0.023	-0.183			G6PD	0.0242	0.168			LOC101060179	0.0297	0.569
FER	0.0443	-0.202			GAB2	0.0084	-0.34			LOC101060321	0.0114	-0.741
FGF11	0.00178	0.903			GAL3ST4	0.0158	-0.981			LOC101926940	0.0351	-0.795
FGFR1	0.031	0.355			GALNTL6	0.0117	0.804			LOC101926977	0.00405	-0.915
FGFR1OP	0.0222	0.188			GBF1	0.026	-0.157			LOC101927098	0.035	-0.563
FILIP1L	0.0297	0.276			GCSH	0.0358	0.348			LOC101927247	0.0187	0.568
FLJ31945	0.045	-0.921			GHRLOS	0.0403	-0.752			LOC101927330	0.049	0.619
FLJ37035	0.0446	-0.667			GINS1	0.0359	0.333			LOC101927754	0.0407	0.693
FLJ42393	0.00242	0.908			GJA5	0.0239	-0.764			LOC101927806	0.00451	0.834
FNBP1L	0.0266	0.378			GLI3	0.0263	-0.837			LOC101927824	0.0143	-0.991
FOLR2	0.0496	-0.629			GLTSCR1	0.0232	-0.662			LOC101927837	0.0419	-0.852
FOXJ3	0.0357	-0.32			GOLGA8R	0.0436	-0.716			LOC101927902	0.0265	0.505
FOXO3B	0.00919	-0.978			GPR143	0.0274	-0.523			LOC101928072	0.000585	-1.14
FRG1	0.0108	0.196			GPR161	0.0465	-0.619			LOC101928092	0.0454	0.548
FRMD4B	0.045	0.118			GPR171	0.0419	-0.757			LOC101928126	0.0312	0.877
FSTL1	0.0413	-0.69			GPR176	0.00776	-0.735			LOC101928156	0.0395	0.804
FUBP1	0.0109	0.169			GPX8	0.0271	0.906			LOC101928170	0.0445	0.172
FUCA1	0.0267	-0.801			GRIPAP1	0.0127	0.203			LOC101928549	0.0357	-0.813
FUT1	0.0376	0.675			GSTM5	0.0275	0.656			LOC101928555	0.0133	0.635
FUT7	0.00927	0.76			GTSE1	0.047	0.73			LOC101928602	0.00593	0.733
GAA	0.0294	-0.278			GUCA1B	0.0482	0.546			LOC101928617	0.0234	-0.767
GAB2	0.0105	-0.327			H2AFX	0.00354	0.577			LOC101929191	0.0205	0.759
GABARAPL2	0.00855	0.238			H2AFZ	0.0485	0.193			LOC101929327	0.0268	0.683
GAL3ST4	0.0458	-0.783			HAS3	0.000965	-1			LOC101929687	0.00319	1.19
GALT	0.0456	-0.217			HCCAT3	0.0337	-0.722			LOC101929747	0.0153	-0.91
GAREM	0.0482	-0.451			HCG16	0.045	-0.55			LOC101929750	0.0274	-0.818
GBA	0.0399	-0.19			HCG18	0.0446	-0.262			LOC102723571	0.0491	-0.75
GBF1	0.0136	-0.178			HCRT	0.0311	0.652			LOC102723597	0.0411	-0.593
GBP1P1	0.0143	-0.849			HDAC9	0.0306	0.215			LOC102723696	0.0335	0.572
GCHFR	0.00699	-0.488			HDC	0.0484	-0.709			LOC102723716	0.0245	0.674
GDPD3	0.00657	-0.903			HDDC2	0.0299	0.148			LOC102723797	0.0255	0.556
GGA2	0.0311	-0.379			HECTD4	0.0374	-0.268			LOC102723923	0.0236	0.597
GINS1	0.0427	0.32			HELB	0.00474	-0.42			LOC102724005	0.0259	0.666
GLYAT	0.0342	0.955			HELZ	0.0236	-0.364			LOC102724040	0.00979	-0.866
GNB4	0.0135	-0.257			HIPK1	0.00253	-0.224			LOC102724105	0.03	0.705
GOLGA8B	0.00284	-0.754			HIPK2	0.0164	-0.408			LOC102724209	0.00211	-1.11
GOLGA8R	0.0167	-0.878			HIST1H1B	0.0153	0.679			LOC102724248	0.0383	0.8
GPC1	0.0111	0.667			HIST1H2AC	0.0189	0.242			LOC102724292	0.000699	1.16
GPR156	0.0375	0.852			HIST1H2AE	0.0214	0.392			LOC102724541	0.0184	-0.802
GPR160	0.0095	-0.638			HIST1H2AG	0.0174	0.586			LOC102724554	0.0486	0.623
GPR176	0.0205	-0.618			HIST1H2AH	0.00656	0.729			LOC102724594	0.000504	3.22
GPR179	0.00561	1.1			HIST1H2AJ	0.00812	0.766			LOC102724634	0.0394	0.508
GPR56	0.0306	-0.518			HIST1H2AL	0.00369	0.622			LOC102724696	0.0085	-0.704
GRAMD4	0.0478	-0.29			HIST1H2AM	0.00999	0.599			LOC102724748	0.037	-0.792
GRIK1-AS2	0.0246	-0.693			HIST1H2BB	0.0479	0.542			LOC102724757	0.00595	1.16
GRIPAP1	0.0131	0.202			HIST1H2BC	0.0077	0.294			LOC283693	0.00385	-0.92
GSTO1	0.0364	0.128			HIST1H2BE	0.00756	0.689			LOC388210	0.0094	-0.981
GSTT2B	0.018	0.785			HIST1H2BF	0.0247	0.587			LOC407835	0.0474	-0.506
GTF2B	0.0111	0.149			HIST1H2BG	0.0241	0.373			LOC439994	0.0297	-0.55
GTF2E1	0.0439	0.133			HIST1H2BH	0.0142	0.619			LOC441242	0.0426	0.76
GTF2H3	0.0226	0.174			HIST1H2BI	0.0482	0.458			LOC642846	0.0122	0.594
GTF2I	0.00136	0.283			HIST1H2BJ	0.0374	0.44			LOC645638	0.0245	0.744
GUCA1B	0.0125	0.723			HIST1H2BK	0.011	0.257			LOC645769	0.0318	-0.712
H2AFX	0.0217	0.425			HIST1H2BL	0.00706	0.636			LOC646762	0.016	-0.642
H2AFZ	0.0282	0.218			HIST1H2BM	0.0111	0.813			LOC652276	0.0487	0.453
HAS3	0.00171	-0.933			HIST1H2BN	0.0272	0.339			LOC729083	0.0103	-0.737
HCG16	0.0243	-0.631			HIST1H2BO	0.0129	0.714			LOC729224	0.034	-0.517
HCG9	0.0428	0.605			HIST1H3A	0.0155	0.496			LOC90784	0.0103	0.353
HDAC6	0.037	-0.193			HIST1H3B	0.0127	0.671			LRCH3	0.0455	0.177
HDAC8	0.0255	0.183			HIST1H3C	0.0101	0.695			LRP3	0.00284	-0.627
HIPK1	0.0123	-0.175			HIST1H3F	0.0134	0.693			LRRC45	0.0423	-0.219
HIST1H1B	0.00921	0.743			HIST1H3G	0.00899	0.784			LRRC49	0.0235	1.2
HIST1H1C	0.00353	0.588			HIST1H4A	0.0175	0.573			MAF1	0.033	-0.14
HIST1H1D	0.00632	0.683			HIST1H4E	0.0184	0.318			MANF	0.0042	-0.24
HIST1H1E	0.00377	0.417			HIST1H4H	0.039	0.311			MAOA	0.0496	-0.513
HIST1H2AB	0.0243	0.638			HIST1H4I	0.0462	0.37			MAVS	0.0161	0.182
HIST1H2AC	0.0125	0.261			HIST2H2AB	0.00672	0.499			MBOAT1	0.0392	-0.4
HIST1H2AE	0.0062	0.488			HIST2H2BA	0.00188	1.13			MCC	0.041	-1.02
HIST1H2AG	0.014	0.61			HIST2H2BE	0.0431	0.292			MCM5	0.012	-0.233
HIST1H2AH	0.0259	0.569			HJURP	0.0453	0.553			MDK	0.015	0.955
HIST1H2AI	0.0368	0.559			HLA-DOB	0.00889	0.727			ME3	0.00222	-0.368
HIST1H2AJ	0.0101	0.738			HM13	0.0287	0.131			MEGF10	0.0457	-0.741
HIST1H2AL	0.00188	0.683			HOXA5	0.0332	-0.621			MFSD7	0.0181	-0.195
HIST1H2AM	0.00789	0.623			HS1BP3-IT1	0.0366	-0.505			MICAL3	0.041	0.444
HIST1H2BB	0.00229	0.932			HS3ST2	0.0322	-0.648			MID2	0.0275	0.594
HIST1H2BC	0.0078	0.293			HSH2D	0.0124	-0.894			MIR4710	0.029	-0.603
HIST1H2BD	0.0297	0.395			HUWE1	0.0185	-0.359			MIR4712	0.00776	0.99
HIST1H2BE	0.00148	0.872			HYAL3	0.00376	0.558			MIR548D1	0.0219	-0.764
HIST1H2BF	0.0298	0.565			HYOU1	0.0263	0.182			MIR601	0.0259	0.582
HIST1H2BG	0.00253	0.542			IAH1	0.0287	0.178			MIR612	0.0302	-0.553
HIST1H2BH	0.0171	0.598			ICAM2	0.0417	0.312			MIR623	0.0257	0.674
HIST1H2BI	0.0126	0.606			IDH1-AS1	0.00635	0.954			MIR645	0.0494	0.675
HIST1H2BJ	0.0349	0.447			IFI27L2	0.0465	0.181			MIR6892	0.0206	-0.734
HIST1H2BK	0.0375	0.202			IFITM1	0.0493	-0.809			MKRN9P	0.011	-0.681
HIST1H2BL	0.00321	0.717			IFT74	0.0395	0.171			MME	0.0407	0.426
HIST1H2BM	0.00701	0.878			IKZF3	0.0251	-0.783			MPP4	0.0387	0.536
HIST1H2BN	0.00221	0.515			IL32	0.0293	-0.746			MPST	0.0393	-0.341
HIST1H3A	0.0221	0.463			IL36B	0.0471	-0.792			MRC2	0.0431	-0.356
HIST1H3B	0.00695	0.743			IL7R	0.0403	-0.728			MRPL23	0.0343	-0.356
HIST1H3D	0.0172	0.526			INO80D	0.0279	-0.246			MSRB1	0.0181	-0.32
HIST1H3F	0.0144	0.683			INTS3	0.00876	-0.368			MTMR4	0.0121	-0.189
HIST1H3G	0.00961	0.775			IQCK	0.016	-0.368			MYBL1	0.0365	0.46
HIST1H3H	0.0132	0.672			IQGAP3	0.0495	0.345			MYO15A	0.0443	-0.711
HIST1H3I	0.0358	0.38			IREB2	0.037	-0.251			N4BP2L1	0.00895	0.252
HIST1H3J	0.028	0.644			ISYNA1	0.0389	0.523			NAPSA	0.0445	-0.753
HIST1H4A	0.00143	0.845			ITGA6	0.0212	0.234			NCR3	0.00443	-0.943
HIST1H4B	0.0248	0.346			ITGAD	0.0437	-0.541			NDRG1	0.0465	0.188
HIST1H4C	0.0275	0.428			JUN	0.0496	0.161			NDUFAF3	0.043	-0.201
HIST1H4D	0.0143	0.582			KANSL2	0.017	0.208			NEXN	0.0322	0.988
HIST1H4E	0.00755	0.372			KCNAB1	0.021	-0.596			NFIC	0.0452	0.468
HIST1H4F	0.0173	0.496			KCNMA1	0.0319	-0.524			NIPAL1	0.0416	0.654
HIST1H4H	0.045	0.3			KDELR2	0.0374	0.15			NKPD1	0.029	0.51
HIST1H4I	0.0203	0.443			KDM5D	0.0437	-0.139			NNAT	0.0149	0.858
HIST1H4K	0.0316	0.403			KDM7A	0.0407	-0.214			NOP10	0.0497	-0.13
HIST2H2AB	0.00114	0.641			KIAA0101	0.0418	0.497			NPIPA7	0.044	0.861
HIST2H2AC	0.0143	0.45			KIAA0247	0.0155	-0.467			NPTXR	0.0484	-0.53
HIST2H2BE	0.0224	0.337			KIAA1109	0.0336	-0.212			NRL	0.0416	-0.468
HIST2H2BF	0.00736	0.555			KIAA1377	0.0294	0.588			NUDT2	0.048	0.199
HIST2H3A	0.0113	0.776			KIAA1614	0.00561	0.825			NUDT22	0.0316	-0.268
HLA-DRB5	0.0426	-0.564			KIAA2018	0.0427	-0.268			NUMBL	0.0131	0.783
HMGB1	0.0433	0.138			KIF15	0.0153	0.652			OPHN1	0.0212	0.278
HMGB2	0.0406	0.428			KIF2C	0.039	0.506			OPN3	0.0174	-0.242
HMGB3	0.0115	0.314			KLHL24	0.0413	-0.226			OR5B21	0.0388	-0.762
HNRNPUL2-BSCL2	0.0175	-0.715			KLHL5	0.017	0.173			OSBPL6	0.00637	-1.18
HOOK2	0.00563	-0.501			KMT2A	0.0163	-0.393			OST4	0.0324	-0.169
HOXA5	0.0113	-0.768			KMT2D	0.0384	-0.317			OTOF	0.0234	-0.661
HPSE	0.0391	-0.811			LATS1	0.0213	-0.189			OVOL1	0.0138	-1.04
HRH1	0.0452	0.221			LCAT	0.0163	0.721			P2RX4	0.0476	-0.247
HS3ST2	0.00258	-0.999			LCK	0.0109	-1.06			P2RY12	0.0394	-1.11
HSD17B14	0.0323	-0.394			LINC00472	0.0211	0.788			PCBD1	0.0372	-0.183
HSPA1A	0.0393	-0.365			LINC00856	0.0162	-0.688			PCSK7	0.0369	-0.201
HSPA7	0.0305	-0.776			LINC00877	0.0154	0.588			PCYT2	0.0137	-0.252
HYAL3	0.0307	0.386			LINC00888	0.0294	0.251			PDE7B	0.0152	0.805
IAH1	0.0497	0.156			LINC00896	0.0443	0.603			PDGFRA	0.0223	-0.377
ICAM3	0.0131	0.67			LMO2	0.0273	0.241			PELI3	0.0232	-0.307
IFI30	0.0258	-0.357			LMO7	0.00979	0.787			PHLDB2	0.0245	0.719
IFT74	0.0304	0.182			LNP1	0.0494	-0.641			PIAS4	0.0132	-0.268
IFT81	0.0393	0.356			LOC100128276	0.0265	0.526			PIFO	0.0239	0.777
IGF1	0.0129	-1.14			LOC100128288	0.0327	-0.774			PJA1	0.0106	-0.234
IL10	0.05	-0.323			LOC100129034	0.0205	-0.406			PLA2G15	0.0237	-0.219
INPP1	0.0426	0.234			LOC100129215	0.0435	-0.84			PLA2G4B	0.0475	0.532
IQCH	0.00592	-1.05			LOC100129637	0.0319	-0.677			PLCD1	0.0032	-0.355
IQCK	0.0392	-0.306			LOC100130987	0.000998	-0.985			PLCL1	0.0118	0.308
ISOC2	0.0388	0.199			LOC100132356	0.0314	-0.715			PLEKHG5	0.0264	0.693
ITGB3BP	0.0245	0.341			LOC100287896	0.0354	0.461			PMEPA1	0.0284	-0.564
ITGB8	0.0309	-0.266			LOC100289473	0.0458	0.633			PMS2P5	0.00493	-0.855
ITPKA	0.0469	0.755			LOC100499484	0.0475	0.554			PNPLA6	0.0278	-0.256
JAG2	0.0108	-0.92			LOC100506634	0.0261	-0.781			POLR2A	0.0383	0.34
KBTBD2	0.0421	0.134			LOC100506639	0.0172	-0.485			POLR2I	0.0453	-0.181
KCNJ2-AS1	0.0337	0.762			LOC100506730	0.00952	-1.14			PPARG	0.0185	-0.202
KCNMA1	0.00889	-0.668			LOC100507258	0.0337	-0.594			PRKCI	0.0412	0.146
KCP	0.0151	-0.412			LOC100507487	0.0298	0.787			PRKCZ	0.0205	0.769
KDELR2	0.0452	0.143			LOC100507656	0.00414	-1.03			PRMT6	0.0466	-0.159
KDM1A	0.0425	0.113			LOC100862671	0.0182	-0.851			PRR5	0.0323	-0.67
KDM5D	0.0112	-0.183			LOC100996419	0.0229	0.55			PRRT2	0.0476	-0.5
KIAA0922	0.00478	-0.745			LOC101060181	0.0499	-0.483			PRSS22	0.0382	-0.678
KIAA1211L	0.0403	-1.04			LOC101060321	0.00755	0.795			PRTG	0.0124	0.743
KIAA1524	0.0439	0.325			LOC101927300	0.0277	-0.575			PSME3	0.0467	0.23
KIF11	0.0454	0.535			LOC101927330	0.0395	-0.652			PTPRM	0.0418	-0.137
KIF15	0.023	0.603			LOC101927561	0.0394	-0.647			PWAR1	0.0199	-0.66
KIF20A	0.0256	0.716			LOC101927853	0.0192	-0.956			RAB27A	0.0404	0.216
KIF22	0.0346	0.258			LOC101928072	0.00328	0.914			RAB33B	0.0498	-0.231
KIF2C	0.0494	0.478			LOC101928085	0.00976	-0.828			RABIF	0.0271	-0.176
KIF4A	0.0469	0.492			LOC101928170	0.00317	-0.278			RAD51-AS1	0.0135	0.789
KLF6	0.0435	-0.143			LOC101928173	0.0478	0.432			RALGDS	0.0106	-0.213
KLHDC3	0.0146	-0.198			LOC101928231	0.0282	0.77			RAMP1	0.00913	-0.799
KLHL25	0.0193	-0.706			LOC101928246	0.0403	-0.659			RARA-AS1	0.0473	-0.668
KLHL41	0.0193	0.533			LOC101928419	0.0493	0.821			RASSF1-AS1	0.0372	-0.674
KLHL5	0.00283	0.231			LOC101928498	0.0398	-0.404			RBBP6	0.0321	0.187
KLKB1	0.0427	-0.644			LOC101928524	0.0376	-0.713			RBM12B	0.0467	0.15
KREMEN1	0.00912	-0.698			LOC101928667	0.008	-1.01			RDH8	0.0264	0.757
KSR1	0.0457	-0.677			LOC101928825	0.0233	-0.744			REL	0.0411	0.184
LBH	0.037	-0.724			LOC101928982	0.0442	-0.554			RETN	0.0354	-0.769
LENEP	0.0328	-0.589			LOC101929005	0.0465	-0.933			RGS9BP	0.022	-0.747
LGALS2	0.0115	0.458			LOC101929018	0.0111	-0.781			RHOT1	0.0471	-0.13
LILRB5	0.0466	-0.982			LOC101929188	0.034	-0.587			RNF166	0.00647	-0.349
LINC00176	0.05	-0.798			LOC101929285	0.0382	-0.668			RNR1	0.0296	0.981
LINC00672	0.0237	0.74			LOC101929513	0.00741	-0.707			RNR2	0.0243	0.407
LINC00852	0.0401	-0.792			LOC101929536	0.0159	-0.888			RNU105A	0.00406	0.374
LINC00856	0.0456	-0.552			LOC101929575	0.0199	0.464			ROGDI	0.0193	-0.213
LINC00891	0.0487	0.45			LOC101929609	0.0493	-0.742			RP11-134O21.1	0.00928	0.696
LINC01087	0.0327	-0.622			LOC101929687	0.0114	-0.974			RP11-13A1.1	0.0482	1.02
LINC01134	0.032	-0.742			LOC101929953	0.0163	-0.635			RP11-15A1.7	0.00634	0.977
LINC01146	0.00912	-0.789			LOC101930026	0.0138	-0.73			RP11-252C15.1	0.00798	-1.02
LMO4	0.0174	0.31			LOC102723571	0.0194	0.921			RP11-307C12.11	0.0334	0.566
LOC100130207	0.035	-0.537			LOC102723733	0.0427	-0.695			RP11-367N14.2	0.0365	0.688
LOC100130705	0.0438	-0.591			LOC102723770	0.0442	-0.553			RP11-37B2.1	0.0196	0.839
LOC100130987	0.0298	-0.573			LOC102723797	0.0129	-0.633			RP11-503N18.1	0.0407	0.567
LOC100132352	0.0441	0.261			LOC102723801	0.0351	-0.556			RP11-699L21.1	0.05	-0.681
LOC100287808	0.038	0.807			LOC102723908	0.0299	0.77			RP13-228J13.1	0.0457	0.496
LOC100506379	0.0113	-0.889			LOC102723980	0.0302	-0.838			RP3-399L15.3	0.00851	0.652
LOC100506990	0.0224	0.266			LOC102724012	0.047	-0.606			RPH3AL	0.0471	0.573
LOC100507599	0.0366	0.531			LOC102724105	0.00263	-1.07			RPL13P5	0.0378	0.467
LOC100507747	0.0238	0.558			LOC102724378	0.0139	-0.811			RPL19P12	0.0234	-0.642
LOC101059949	0.0222	0.659			LOC102724426	0.0441	-0.534			RPPH1	0.0464	0.255
LOC101060179	0.034	0.552			LOC102724517	0.0407	-0.765			RPS15A	0.036	0.163
LOC101926977	0.00174	-1.03			LOC102724661	0.0196	0.997			RPS27A	0.022	0.177
LOC101927180	0.034	0.589			LOC102724696	0.00462	0.775			RPS29	0.0188	0.176
LOC101927247	0.0384	0.488			LOC102724733	0.0215	-0.72			RPS6	0.0237	0.173
LOC101927665	0.0107	-1			LOC102724740	0.0348	-0.555			RPS6KL1	0.0415	-0.392
LOC101927806	0.0311	0.591			LOC102724757	0.00539	-1.18			RPS7	0.0176	0.133
LOC101928085	0.0303	-0.667			LOC102724828	0.015	-1.43			RTN4R	0.0483	-0.342
LOC101928092	0.0263	0.62			LOC283922	0.00775	-0.449			RUFY1	0.0399	-0.137
LOC101928126	0.0379	0.839			LOC284240	0.00824	0.893			RUNX1-IT1	0.0401	-0.669
LOC101928132	0.0107	-0.831			LOC400927	0.019	-0.889			RUNX2	0.00561	0.789
LOC101928178	0.0323	-0.709			LOC407835	0.0288	0.567			RXRB	0.0306	0.228
LOC101928189	0.0357	-0.658			LOC441124	0.0426	-0.556			SAMD14	0.0439	0.603
LOC101928498	0.0203	-0.467			LOC645177	0.0482	0.593			SASH3	0.0208	-0.169
LOC101928549	0.0092	-1.06			LOC729609	0.0108	-0.711			SATB1	0.0294	0.421
LOC101928602	0.00593	0.733			LOC731157	0.0326	-0.733			SATB2	0.0462	0.599
LOC101928667	0.0115	-0.948			LOC90784	0.035	-0.278			SCARNA10	0.0167	0.477
LOC101928982	0.0339	-0.589			LONRF1	0.0405	0.207			SCARNA12	0.00625	0.299
LOC101929018	0.0455	-0.586			LRCH3	0.0247	-0.203			SCD	0.0122	-0.228
LOC101929145	0.0487	-0.341			LRRC37A2	0.0383	0.435			SEC31B	0.0218	0.642
LOC101929177	0.0473	-0.562			LRRC49	0.00795	-1.46			SECISBP2	0.0496	-0.147
LOC101929188	0.00137	-0.997			LRRC63	0.0163	-0.502			SEMA3A	0.0478	0.394
LOC101929381	0.0273	-0.807			LSM4	0.00523	0.18			SEPSECS	0.0301	0.195
LOC101929398	0.0435	-0.675			LTK	0.0192	-0.975			SEPT8	0.0454	-0.159
LOC101929513	0.0482	-0.488			MACC1	0.00804	0.359			SERF1B	0.0383	0.611
LOC101929545	0.0198	-0.961			MACF1	0.0282	-0.25			SERINC2	0.00542	-0.818
LOC101929575	0.0254	0.442			MAFF	0.0283	0.326			SERPINI1	0.0492	-0.709
LOC101929733	0.0056	0.877			MALSU1	0.026	0.249			SETD5	0.0357	0.166
LOC101929750	0.00626	-1.07			MAML1	0.0474	-0.361			SETD9	0.0413	-0.303
LOC101929953	0.0315	-0.556			MANF	0.00539	0.231			SFXN5	0.0274	-0.199
LOC101930357	0.0146	-0.772			MAP2K2	0.0249	0.171			SH3BP2	0.022	0.261
LOC102723429	0.0331	-0.755			MAP3K10	0.0454	0.308			SHKBP1	0.0214	-0.186
LOC102723569	0.0459	-0.635			MAPKAPK3	0.0494	0.116			SHOX2	0.0199	0.754
LOC102723679	0.0122	0.917			MAST2	0.0341	-0.245			SIGLEC12	0.0262	0.557
LOC102723770	0.0442	-0.553			MAT2A	0.0256	-0.127			SLAMF9	0.0465	-0.266
LOC102723772	0.0396	-0.999			MAVS	0.00905	-0.201			SLC18A2	0.0419	0.628
LOC102723801	0.0275	-0.586			MCOLN2	0.0472	-0.416			SLC25A36	0.0376	0.157
LOC102724012	0.0296	-0.674			ME3	0.0105	0.29			SLC25A43	0.0236	-0.187
LOC102724146	0.0306	0.582			MED12	0.00505	-0.532			SLC31A2	0.0355	0.123
LOC102724209	0.022	-0.756			MELK	0.00845	0.481			SLC35C2	0.0368	-0.13
LOC102724215	0.0274	-0.676			METTL21EP	0.0324	-0.86			SLC38A1	0.0372	0.465
LOC102724248	0.0221	0.901			MFSD2A	0.0227	0.204			SLIT1	0.0209	-0.501
LOC102724292	0.000423	1.23			MGAT4A	0.0496	-0.38			SMARCA5-AS1	0.0262	-0.627
LOC102724541	0.0353	-0.701			MGC15885	0.0409	0.717			SMG1P1	0.048	0.206
LOC102724554	0.0493	0.621			MICAL2	0.026	-0.36			SNHG5	0.0302	0.27
LOC102724594	4.12e-05	4.21			MINK1	0.0393	-0.398			SNORA11	0.0284	-0.783
LOC102724660	0.0231	-0.962			MIR1285-1	0.00636	-0.692			SNORA34	0.0384	-0.801
LOC102724708	0.0111	-0.884			MIR30C1	0.0278	-0.658			SNORA54	0.014	0.774
LOC102724733	0.0269	-0.688			MIR3189	0.0158	-0.793			SNORA71D	0.0387	0.597
LOC102724748	0.0458	-0.753			MIR3191	0.0307	-0.787			SNORA73A	0.0151	0.342
LOC102724828	0.0106	-1.52			MIR4260	0.0482	-0.516			SNORA74A	0.00622	-0.919
LOC283922	0.0126	-0.413			MIR4434	0.0196	0.754			SNORD117	0.0239	0.956
LOC284240	0.0163	0.792			MIR4523	0.038	0.72			SNORD15A	0.0193	0.771
LOC285638	0.00928	-0.887			MIR4658	0.0208	0.804			SNORD3A	0.0196	0.403
LOC389765	0.0382	-0.745			MIR4737	0.0434	-0.583			SNORD71	0.0407	0.869
LOC439994	0.00363	-0.794			MIR645	0.0495	-0.675			SNORD95	0.0431	-0.76
LOC553103	0.0214	-0.764			MIR6847	0.0369	-0.746			SPATC1L	0.0254	-0.621
LOC642846	0.0484	0.446			MIR7-1	0.0407	-0.873			SPIN1	0.0394	-0.126
LOC644090	0.0215	0.86			MLXIP	0.00276	-0.696			SRD5A3-AS1	0.0111	0.707
LOC645769	0.041	-0.672			MMP2	0.0491	-0.892			SRSF12	0.0218	0.865
LOC646762	0.0275	-0.577			MOCOS	0.0352	0.661			SSBP1	0.0333	0.129
LPAR1	0.0128	0.218			MOGAT1	0.00707	0.862			ST6GALNAC3	0.0243	-0.808
LRP3	0.0171	-0.469			MON2	0.0495	-0.117			STMN3	0.00853	0.952
LRRC37A6P	0.0459	-0.582			MPP7	0.00986	-0.455			SULT1C2	0.0445	0.408
LRRC3DN	0.0448	-0.595			MRPL23	0.0154	0.419			SUMO4	0.0108	0.898
LSM4	0.0315	0.13			MRPL41	0.0314	0.196			SUPV3L1	0.0376	0.166
LZTS3	0.0251	-0.826			MRPL51	0.0447	0.124			SV2C	0.00433	-1.12
MACROD1	0.0161	0.611			MS4A2	0.0376	-0.737			SYNE1	0.0168	0.154
MAD2L1	0.0431	0.374			MT1E	0.0436	0.396			TAS2R20	0.0129	0.727
MANSC4	0.0214	-0.857			MTBP	0.0398	0.353			TBC1D13	0.0106	0.449
MAP1LC3B	0.02	-0.321			MTFR1	0.00501	0.425			TBCB	0.0126	-0.197
MB21D2	0.0128	0.313			MTMR1	0.0201	0.226			TCEB2	0.0156	-0.178
MBNL3	0.0477	-0.174			MTMR3	0.0453	-0.161			TEX264	0.0431	-0.125
MBOAT1	0.0387	-0.401			MTSS1	0.0188	-0.481			TFAM	0.0452	0.147
MCTP1	0.0478	0.103			MYNN	0.0397	-0.217			TGFB3	0.049	0.652
MED7	0.0222	0.246			MYO10	0.0142	-0.242			THAP7-AS1	0.0497	-0.723
MELK	0.00922	0.474			MYO15A	0.00969	0.965			THBD	0.00817	-0.477
MERTK	0.0333	-0.186			MYO1C	0.0376	0.254			THEM6	0.0138	-0.221
MESP2	0.0347	-0.799			N4BP1	0.0159	-0.18			TIMM9	0.0318	0.464
MFAP3L	0.0377	-0.821			NAALADL2	0.0296	-1.06			TLDC1	0.0204	-0.237
MFSD7	0.0435	-0.162			NACAP1	0.0176	-1			TLX2	0.0374	0.507
MGAT3	0.0392	-0.856			NAGPA	0.0485	0.133			TMC1	0.0485	-0.549
MGAT4A	0.0265	-0.438			NAGPA-AS1	0.0193	-0.682			TMC6	0.0124	-0.181
MIR1285-1	0.00636	-0.692			NAPSA	0.0132	0.97			TMED1	0.0258	-0.229
MIR181A2HG	0.0497	0.629			NAT10	0.0493	-0.168			TMEM132A	0.0439	0.833
MIR28	0.0411	-0.561			NAV1	0.0346	-0.457			TMEM156	0.0294	-0.442
MIR3189	0.00929	-0.871			NBEA	0.0161	-0.43			TMEM158	0.00995	-0.988
MIR3192	0.0331	-0.681			NBPF10	0.0182	-0.338			TMEM182	0.0385	0.572
MIR421	0.0488	0.597			NBPF19	0.00306	-0.395			TMEM240	0.0252	-0.666
MIR4260	0.0482	-0.516			NCAPG	0.0282	0.447			TMEM245	0.0308	0.177
MIR4523	0.0385	0.718			NCF1	0.0319	-0.741			TMEM53	0.0158	-0.218
MIR4691	0.0258	0.784			NDC80	0.00405	0.897			TMEM70	0.0428	0.175
MIR5187	0.0449	0.632			NDUFA12	0.0176	0.216			TNFAIP3	0.0228	0.321
MIR548V	0.0259	0.81			NDUFB9	0.0278	0.148			TNFRSF9	0.0498	0.513
MIR601	0.0242	0.59			NEK2	0.0281	0.652			TNNI2	0.0181	-0.231
MIR612	0.032	-0.546			NFATC2	0.0187	-0.981			TP53I11	0.0484	-0.47
MIR623	0.0257	0.674			NHSL1	0.0342	-0.413			TPBG	0.00427	1.07
MIR6748	0.00722	-0.76			NIPBL	0.0109	-0.25			TRAF1	0.0446	0.42
MIRLET7F1	0.0254	-0.795			NKG7	0.00473	-1.08			TRAPPC5	0.0107	-0.281
MKI67	0.0334	0.61			NMUR1	0.00901	-0.84			TRIM3	0.0224	-0.458
MME	0.00941	0.569			NOP10	0.00632	0.194			TRIQK	0.025	-0.198
MMRN2	0.0335	-0.451			NPC1	0.0452	-0.231			TRMT5	0.0253	0.233
MNS1	0.0418	0.343			NPIPA8	0.0445	0.789			TRNAA2	0.036	-0.785
MOGAT1	0.03	0.66			NPIPB8	0.0239	-0.579			TRNAC29	0.00375	1.15
MPP4	0.0114	0.685			NPR2	0.0335	-0.609			TRNAG27	0.0393	0.909
MPP7	0.0222	-0.391			NPTXR	0.0491	0.529			TRNAG3	0.0276	0.856
MPZL3	0.029	0.27			NRROS	0.0275	0.308			TRNAL17	0.0479	-0.563
MRO	0.0215	-0.791			NWD1	0.0241	0.776			TRNAM14	0.0112	-1.06
MROH7	0.0479	-0.802			OIP5	0.0208	0.664			TRNAR19	0.0429	-0.617
MRPL30	0.0434	0.151			OPN3	0.0462	0.196			TRNAT8	0.031	1.02
MRPL33	0.0439	0.191			OR2W3	0.0347	-0.598			TRNAV6	0.0452	0.899
MRPL38	0.0309	0.33			OSTC	0.0275	0.171			TRNAY3	0.0295	0.912
MRPL51	0.00715	0.177			P2RX1	0.0336	0.428			TRNL2	0.0247	0.647
MRPL52	0.0331	0.249			P2RY14	0.0196	-0.706			TRNQ	0.000894	1.18
MRPS21	0.0381	0.128			PAIP2B	0.0324	0.804			TRPV2	0.0336	-0.17
MRPS27	0.0346	0.149			PAK2	0.0179	-0.274			TSPO	0.0194	-0.218
MRRF	0.0463	0.17			PARVB	0.0081	0.293			TTC3P1	0.0254	-0.684
MSRB1	0.0384	-0.273			PC	0.0207	0.23			TXLNB	0.0373	0.265
MT1E	0.0246	0.45			PCDHGB5	0.0307	-0.658			UBAP2L	0.0175	0.246
MTBP	0.048	0.337			PCDHGB7	0.0391	-0.598			UBE2D4	0.0222	-0.204
MTFR1	0.0379	0.293			PCP2	0.0292	-0.824			UCKL1	0.00501	-0.277
MTHFD2	0.0455	0.253			PDE4DIP	0.0386	-0.26			UFSP1	0.0428	-0.803
MTUS2	0.049	-0.781			PDIA6	0.0339	0.136			UHRF1BP1	0.0204	0.168
MYBL1	0.0364	0.461			PFAS	0.0412	0.281			ULBP1	0.00395	1.11
MYD88	0.0323	-0.29			PGBD2	0.0455	-0.296			USF2	0.0289	-0.191
MYO10	0.00511	-0.287			PHACTR1	0.0331	-0.387			USP2	0.031	0.536
MYO1C	0.00187	0.424			PHACTR4	0.0473	-0.25			USP44	0.0233	-0.84
N4BP1	0.0267	-0.162			PHF12	0.0295	-0.393			UXT-AS1	0.0445	-0.791
NAPEPLD	0.0159	-0.356			PHF13	0.00129	0.618			VAV3-AS1	0.0265	1.05
NBEA	0.0294	-0.381			PHF21A	0.00728	-0.436			VPS39	0.0394	0.151
NBEAL1	0.0196	-0.242			PHPT1	0.0406	0.195			WBP1	0.0366	0.706
NCAPG	0.0263	0.453			PIP5K1B	0.0457	0.842			WDR33	0.0173	0.164
NCF1	0.0251	-0.78			PITPNM3	0.0468	-0.604			WDR61	0.0396	0.14
NCOA2	0.038	-0.193			PKD1P1	0.0153	-1.11			WWTR1	0.0466	-0.317
NDC80	0.00395	0.901			PKIA	0.0357	-0.536			YBEY	0.0429	0.328
NDE1	0.0499	0.201			PLCH2	0.0482	-0.589			YIF1A	0.0211	-0.217
NDRG1	0.00424	0.294			PLEKHG3	0.00367	-1.24			YWHAEP1	0.0486	0.518
NDUFA2	0.0162	0.219			PLEKHJ1	0.0396	0.195			YY1AP1	0.0307	0.209
NDUFAF2	0.0244	0.186			PLEKHM3	0.0235	-0.321			ZC3H11A	0.0433	0.12
NDUFB9	0.00829	0.186			PMAIP1	0.0335	0.356			ZCCHC24	0.0262	-0.717
NDUFS6	0.00632	0.219			PMS2P5	0.0134	0.724			ZFP36	0.0457	-0.391
NEK2	0.0381	0.609			PNMAL2	0.0165	0.898			ZFP69B	0.0299	0.546
NFATC2	0.0111	-1.08			POGZ	0.0124	-0.245			ZMYM6NB	0.0173	-0.25
NFKB2	0.0435	0.37			POLR2A	0.00895	-0.452			ZNF169	0.0434	0.42
NFXL1	0.0383	-0.245			POMC	0.0152	0.555			ZNF185	0.0362	-0.354
NIPAL1	0.0315	0.697			PPARGC1B	0.0147	-0.328			ZNF343	0.0271	0.235
NIPBL	0.0406	-0.192			PRC1	0.0178	0.582			ZNF350	0.0383	0.213
NKPD1	0.029	0.51			PRDM1	0.0352	-0.386			ZNF415	0.0471	0.581
NLRC3	0.0222	-0.89			PRF1	0.023	-0.77			ZNF433	0.0158	0.639
NLRP3	0.0342	0.299			PRKACA	0.0398	-0.39			ZNF44	0.0175	0.283
NNAT	0.000277	1.49			PRKAR1B	0.0183	0.454			ZNF444	0.0371	0.551
NOL10	0.0121	0.165			PRKCZ	0.0447	-0.648			ZNF486	0.0384	-0.314
NOXRED1	0.0203	-0.821			PRRC2A	0.022	-0.432			ZNF510	0.0333	0.211
NPM2	0.0221	-0.662			PRRC2C	0.00939	-0.417			ZNF614	0.00501	-0.301
NR3C2	0.012	-1.29			PRRT3-AS1	0.00824	-0.697			ZNF660	0.0198	0.601
NRAP	0.00957	0.836			PSTPIP2	0.0321	-0.297			ZNF778	0.00795	0.356
NREP	0.0232	-0.521			PUM2	0.027	-0.17			ZNF784	0.0106	-0.434
NRXN2	0.0298	0.701			PWAR1	0.0308	0.603			ZNF787	0.043	-0.235
NUDT2	0.0182	0.246			PYCARD	0.00896	0.238			ZNF788	0.0398	0.256
NUP62CL	0.0183	-0.703			R3HDM2	0.0342	-0.378			ZNF808	0.0301	0.194
NUSAP1	0.0221	0.532			RAB14	0.018	-0.306			ZNF876P	0.0447	0.722
NYAP2	0.046	-0.652			RAB3IP	0.0114	-0.375			ZNF880	0.00599	0.286
OIP5	0.0128	0.728			RABIF	0.0119	0.207			ZSWIM4	0.00838	0.85
OLAH	0.029	-0.682			RABL6	0.021	0.142
OPHN1	0.0277	0.263			RAC3	0.00462	0.771
ORAI2	0.0397	-0.168			RACGAP1	0.0425	0.322
OXR1	0.0237	0.164			RAD50	0.0433	-0.154
P2RY2	0.0409	-0.404			RAMP1	0.0335	0.622
P2RY8	0.0229	-0.959			RAP1GAP	0.0336	0.666
PARPBP	0.0265	0.399			RARRES1	0.0131	-0.287
PARVB	0.011	0.278			RASSF3	0.0431	-0.279
PDE7B	0.0414	0.654			RBBP7	0.0317	0.121
PDGFB	0.0242	0.272			RBM12	0.0348	0.212
PDIA3	0.0323	0.158			RBM12B	0.0297	-0.166
PDPK1	0.0164	-0.32			RBM26	0.00243	-0.306
PEBP4	0.0213	-0.977			RBM38	0.0337	0.235
PGA5	0.0341	0.596			RBM42	0.0354	0.283
PHACTR1	0.00152	-0.644			RBMX2	0.0405	0.14
PHACTR4	0.0323	-0.273			RDH16	0.0255	-0.688
PHF12	0.00883	-0.494			RGL4	0.0172	-0.622
PHF13	0.0376	0.353			RHO	0.00731	0.841
PHLDB2	0.0177	0.767			RNF138P1	0.0121	0.85
PIK3R2	0.0184	-0.268			RNF213	0.00899	-0.411
PIP5K1B	0.0473	0.834			RNGTT	0.0428	0.15
PITHD1	0.0287	-0.265			RNU105A	0.0101	0.324
PITPNM3	0.00204	-1.05			RNU1-1	0.0176	0.851
PJA1	0.0418	-0.177			RNU2-2P	0.00731	0.837
PKD2	0.0342	0.177			RNU4-1	0.00875	0.628
PKIB	0.0165	0.861			RNU4-2	0.00221	0.794
PKMYT1	0.0298	0.451			RNU4ATAC	0.0203	-0.717
PKN2	0.0313	-0.279			RNU6-33P	0.0481	0.573
PLAA	0.0189	0.143			ROBO1	0.0106	-0.955
PLBD2	0.0264	-0.278			ROGDI	0.00954	0.242
PLCD1	0.00973	-0.299			RP11-127L20.3	0.0216	0.593
PLEK	0.0203	0.202			RP11-142C4.6	0.00376	-1.01
PLEKHA3	0.0394	-0.191			RP11-15A1.7	0.00303	-1.09
PLEKHG2	0.0339	-0.301			RP11-37B2.1	0.000838	-1.35
PLEKHG5	0.0156	0.768			RP11-395P17.3	0.0263	-0.832
PMEPA1	0.00595	-0.749			RP11-399K21.14	0.0174	0.678
PNMA3	0.0357	-0.634			RP11-47I22.2	0.0156	-0.753
POLQ	0.0311	0.321			RP11-81N13.1	0.0201	-0.683
POLR2G	0.00528	0.207			RP4-794H19.4	0.0302	0.835
PORCN	0.0478	-0.428			RPN1	0.0381	0.149
PPFIA4	0.0415	-0.69			RPRD2	0.00995	-0.384
PRC1	0.0193	0.573			RPS14P3	0.0276	-0.762
PRELID2	0.0107	0.384			RPS6KA1	0.0224	0.192
PRICKLE2	0.0236	-0.842			RREB1	0.0189	-0.313
PRR5	0.0142	-0.79			RRN3P1	0.0205	-0.296
PRSS22	0.0191	-0.786			RSBN1L	0.00926	0.201
PRTG	0.0269	0.64			RTN4R	0.0453	0.347
PSIMCT-1	0.0262	-0.548			RUNDC1	0.0369	-0.291
PSMG3	0.0383	0.197			RUNX2	0.00984	-0.72
PSTPIP2	0.0327	-0.296			SAMD13	0.0459	0.6
PTK7	0.0245	0.911			SAMD4B	0.0309	-0.377
PTPN13	0.0301	0.544			SARDH	0.0198	0.382
PTPN7	0.0362	0.27			SATB2	0.00492	-0.916
PTPRM	0.0325	-0.145			SBDSP1	0.0304	0.168
PVR	0.0106	0.21			SCAI	0.0346	-0.38
QTRTD1	0.0271	0.158			SCARNA15	0.00663	-1.18
RAB3IL1	0.00345	-0.656			SCN8A	0.0366	0.698
RAB5C	0.0205	-0.156			SCYL1	0.0205	0.159
RABL2B	0.0177	-0.523			SDF2L1	0.0126	0.332
RACGAP1	0.00762	0.45			SDF4	0.0149	0.188
RAD52	0.0367	0.291			SDHAP3	0.0432	-0.333
RALGDS	0.0198	-0.189			SDPR	0.0168	0.684
RANGAP1	0.0189	0.161			SEC31B	0.0125	-0.713
RAP1GAP	0.0223	0.726			SELT	0.042	0.129
RASSF4	0.0143	0.172			SEPN1	0.0405	-0.422
RASSF5	0.0165	0.345			SERPINB13	0.044	-0.636
RBBP7	0.0283	0.124			SERPINF1	0.00334	-1.1
RBM12	0.0402	0.205			SETD5	0.000465	-0.326
RBM26	0.0346	-0.193			SF3A1	0.0434	-0.387
RBM42	0.0436	0.27			SFT2D1	0.00821	0.192
RCAN1	0.0207	0.178			SGCG	0.0157	0.75
RCVRN	0.0399	-0.797			SH2D1B	0.0246	-0.633
RFPL1S	0.0183	-0.512			SIK3	0.0321	-0.344
RFX3	0.0494	-0.43			SLC14A2	0.0437	0.652
RGPD3	0.0454	0.707			SLC22A5	0.0295	-0.462
RGS12	0.0401	0.217			SLC23A2	0.0467	-0.145
RGS6	0.02	-0.716			SLC25A33	0.00496	0.477
RHO	0.00129	1.08			SLC25A44	0.029	-0.349
RIC3	0.0314	-0.781			SLC26A7	0.0176	0.724
RMDN1	0.0364	0.124			SLC29A1	0.00531	-0.627
RNF113A	0.0489	0.156			SLC35B1	0.0184	0.181
RNF138	0.0407	-0.192			SLC35E4	0.0278	0.361
RNF145	0.0183	0.241			SLC35G2	0.0339	-1.22
RNF166	0.0339	-0.257			SLC36A1	0.0077	-0.35
RNF185	0.0471	-0.142			SLC4A11	0.0452	-0.656
RNF213	0.0406	-0.306			SLC5A3	0.0204	-0.254
RNF38	0.035	-0.22			SLFN5	0.0435	-0.305
RNR1	0.0329	0.958			SMARCA5-AS1	0.027	0.623
RNU105A	1.78e-05	0.698			SMC5-AS1	0.0387	-0.872
RNU1-2	0.0358	0.6			SMCR8	0.0304	-0.14
RNU2-2P	0.0449	0.587			SMG1	0.0449	-0.239
RNU4-1	0.0137	0.581			SMG1P1	0.0146	-0.265
RNU5D-1	0.0069	0.581			SMIM4	0.0123	0.269
RNU5F-1	0.0445	0.527			SNHG12	0.0468	-0.255
RNU6-42P	0.0422	-0.602			SNORA13	0.0266	0.666
RP11-127L20.3	0.0117	0.665			SNORA34	0.0322	0.834
RP11-12A2.3	0.0282	-0.738			SNORA40	0.0431	0.383
RP11-142C4.6	0.0307	-0.698			SNORA52	0.00307	1.09
RP11-27K13.3	0.0224	-0.775			SNORA70	0.0103	-0.87
RP11-290F20.2	0.0453	-0.864			SNORA74A	0.000998	1.19
RP11-72L22.1	0.0384	0.727			SNORA74B	0.0192	0.725
RP11-81N13.1	0.00675	-0.828			SNORD103B	0.0393	0.541
RP11-82L2.1	0.0155	0.951			SNORD15B	0.00768	0.783
RP1-249H1.4	0.0486	-0.759			SNORD17	0.00673	0.479
RP3-399L15.3	0.00315	0.759			SNORD18C	0.0393	-0.711
RPL21	0.0189	0.178			SNORD3D	0.0139	1.03
RPL24	0.0104	0.163			SNORD4A	0.024	0.905
RPL26	0.0465	0.124			SNORD6	0.0182	0.737
RPL27	0.0252	0.179			SNORD77	0.0435	-0.773
RPL31	0.027	0.123			SNORD88B	0.0465	0.653
RPL34	0.0344	0.118			SNORD95	0.034	0.803
RPPH1	0.0319	0.278			SNTB2	0.0343	-0.232
RPRD2	0.0341	-0.302			SNX27	0.00928	-0.275
RPS15A	0.0335	0.165			SNX29	0.0248	-0.265
RPS18	0.0242	0.153			SOCS6	0.0212	-0.182
RPS21	0.00089	0.397			SOD2	0.0261	-0.377
RPS27A	0.0288	0.168			SON	0.0338	-0.268
RPS29	0.00337	0.234			SPACA6P	0.0257	0.909
RPS3	0.0471	0.14			SPATA18	0.00665	0.889
RPS6	0.013	0.194			SPC25	0.0259	0.817
RPS6KA4	0.0389	-0.188			SPDL1	0.0455	0.275
RPS7	0.00528	0.163			SPOCK2	0.022	-1.02
RRN3P1	0.027	-0.28			SPRY2	0.0423	0.18
RRP12	0.0377	0.218			SPTAN1	0.0341	-0.214
RSBN1L	0.0155	0.183			SPTY2D1	0.0434	-0.154
RUFY1	0.0468	-0.132			SRCIN1	0.018	-0.769
RUVBL1	0.0222	0.248			SRD5A3	0.0215	0.184
RWDD2B	0.0357	-0.277			SRD5A3-AS1	5.42e-05	-1.39
RXRB	0.0296	0.23			SRGAP1	0.0397	-0.396
SAMD13	0.0281	0.671			SRRM2	0.0188	-0.443
SAPCD2	0.0314	0.501			ST3GAL2	0.0385	0.175
SBDS	0.0223	0.126			ST8SIA6	0.00953	-0.714
SCAMP2	0.00661	-0.221			STAG3L5P	0.0169	-0.747
SCARNA10	0.049	0.378			STARD9	0.00139	-0.494
SCD	0.0188	-0.211			STAT2	0.0019	-0.27
SCN8A	0.00476	1.01			STEAP3	0.0375	0.223
SDR42E1	0.00423	-0.97			STIL	0.0496	0.246
SELT	0.0384	0.131			STRA8	0.0462	-0.583
SEMA4C	0.0205	-0.87			STX18	0.0209	0.167
SEMA4D	0.0402	-0.906			STX19	0.0399	-0.573
SEMA6B	0.00213	-0.923			SUMO1P1	0.00506	1.15
SEPT7	0.0167	0.2			SUMO4	0.0311	-0.731
SERINC2	0.00845	-0.762			SV2C	0.0416	0.736
SETD5	0.0423	-0.16			SYNE1	0.00533	-0.187
SFT2D1	0.00975	0.186			SYVN1	0.00519	-0.709
SFXN5	0.0153	-0.223			TANC2	0.0235	-0.404
SH2D1B	0.0194	-0.664			TAS2R20	0.0256	-0.637
SHKBP1	0.00946	-0.216			TBC1D25	0.0173	-0.541
SHOX2	0.0197	0.756			TCEB2	0.026	0.161
SHQ1	0.0461	0.2			TET3	0.0271	-0.435
SIGLEC12	0.0499	0.481			TGM3	0.0307	0.555
SIGLEC15	0.0141	0.332			THAP7-AS1	0.0469	0.733
SIPA1L3	0.0291	-0.659			THNSL2	0.038	-0.696
SKA3	0.0397	0.411			TIGIT	0.0327	-0.647
SKAP2	0.0474	-0.189			TLR10	0.0324	-0.739
SLC23A2	0.0186	-0.178			TMEM131	0.0158	-0.375
SLC25A40	0.042	0.181			TMEM138	0.0372	-0.161
SLC26A11	0.0462	-0.173			TMEM14C	0.0447	0.169
SLC26A6	0.0332	-0.2			TMEM158	0.0367	0.765
SLC29A4	0.00327	-1.14			TMEM240	0.0256	0.663
SLC30A4	0.0257	-0.621			TMEM245	0.038	-0.169
SLC35B3	0.0217	-0.211			TMEM25	0.0471	-0.638
SLC36A1	0.00916	-0.34			TMIGD2	0.0448	-0.674
SLC37A2	0.0334	-0.231			TMOD2	0.0396	-0.346
SLC38A7	0.0348	-0.317			TMOD4	0.0469	-0.72
SLC39A8	0.0338	0.369			TNFRSF25	0.0135	-0.874
SLC43A2	0.0284	-0.549			TNKS	0.0175	-0.236
SLC4A11	0.00164	-1.16			TOB1-AS1	0.0158	0.563
SLC5A3	0.0352	-0.226			TOP2A	0.0189	0.699
SLC9A3R1	0.0218	-0.205			TPBG	0.00563	-1.02
SLC9A7P1	0.0236	0.456			TPD52L1	0.0149	0.615
SLCO2B1	0.0168	-0.273			TPP1	0.0398	-0.262
SLIT1	0.016	-0.527			TRANK1	0.00337	-0.346
SMAP1	0.0166	-0.191			TRAPPC5	0.049	0.205
SMARCD3	0.0121	-0.927			TRIAP1	0.00226	0.35
SMTN	0.0424	0.458			TRIP13	0.0126	0.476
SNORA12	0.00843	0.511			TRNAA34	0.0163	0.754
SNORA52	0.00134	1.22			TRNAC29	0.016	-0.904
SNORA54	0.00727	0.867			TRNAE-UUC	0.0374	-0.669
SNORA72	0.0304	-0.821			TRNAG5	0.0453	-0.606
SNORA73A	0.0036	0.432			TRNAI17	0.0207	-0.822
SNORD17	0.00977	0.45			TRNAP17	0.0143	0.702
SNORD38A	0.0305	-0.515			TRNAR19	0.0443	0.612
SNORD75	0.0232	-0.612			TRNAS12	0.00479	0.715
SNORD97	0.0451	0.418			TRNAT2	0.0198	0.732
SNX18	0.0496	-0.152			TROAP	0.032	0.729
SOCS6	0.0149	-0.195			TRPM1	0.0289	0.708
SPACA3	0.0439	-0.58			TRPV2	0.0294	0.175
SPACA6P	0.00762	1.14			TRRAP	0.0436	-0.326
SPAG8	0.0316	-0.61			TTC39B	0.00992	0.286
SPATA13	0.0123	0.263			UBAP2L	0.000876	-0.386
SPATA18	0.0262	0.693			UBASH3B	0.0222	0.252
SPIN1	0.0174	-0.15			UBE2C	0.0432	0.64
SPOCK2	0.037	-0.915			UBP1	0.0397	-0.137
SPTBN1	0.0373	0.273			UBR4	0.0478	-0.213
SRD5A3-AS1	0.0137	-0.681			UBR5	0.0391	-0.16
SRP19	0.00584	0.19			UHRF1BP1	0.0114	-0.188
SRSF1	0.0339	0.132			ULBP1	0.0349	-0.753
SSBP1	0.0273	0.135			USP2	0.015	-0.62
SSRP1	0.0415	0.154			USP32P2	0.0035	-0.76
ST8SIA6	0.00104	-0.983			USP41	0.0272	-0.499
STARD13	0.0415	-0.324			USP9X	0.0396	-0.18
STARD9	0.00232	-0.462			UTRN	0.0285	-0.179
STAT2	0.00117	-0.287			VAMP4	0.0435	-0.223
STAT3	0.0331	-0.14			VAPB	0.0341	-0.419
STK38L	0.0197	0.208			VASP	0.0402	0.155
STRA8	0.0253	-0.667			VCPIP1	0.00379	-0.204
STX19	0.00143	-1.01			VPS13C	0.0288	-0.231
SULT1C2P1	0.0133	-0.805			VPS29	0.0342	0.142
SUMO1P1	0.0336	0.816			VPS39	0.026	-0.166
SYTL3	0.0421	0.271			VPS53	0.012	-0.306
SYVN1	0.0342	-0.502			WARS2	0.0387	0.201
TACC2	0.0206	-0.819			WASF2	0.0406	-0.407
TADA3	0.0173	-0.237			WBP1L	0.0282	-0.189
TAF2	0.0263	0.121			WBSCR27	0.0246	-0.745
TARS2	0.038	0.14			WDFY3	0.0388	-0.19
TEFM	0.0352	0.256			WDR16	0.0347	0.626
TEN1-CDK3	0.0357	0.682			WEE1	0.0149	0.405
TET3	0.0328	-0.417			WHAMMP2	0.0165	-0.857
TFAM	0.0352	0.156			WNK1	0.037	-0.332
TGFA	0.00599	-0.632			WWC1	0.042	0.996
TGFB3	0.0113	0.883			WWTR1	0.0332	0.343
THAP10	0.046	0.606			YARS2	0.0327	0.166
THEM6	0.0344	-0.184			YIF1A	0.0418	0.187
TLR8-AS1	0.0326	0.757			YIF1B	0.0218	0.308
TM2D2	0.0395	-0.185			YIPF3	0.0416	0.214
TMC1	0.00163	-0.992			YLPM1	0.0455	-0.383
TMED6	0.0321	-0.557			YWHAEP1	0.0284	-0.586
TMEM120A	0.0481	-0.295			YY1AP1	0.00653	-0.278
TMEM140	0.00787	-0.282			ZAP70	0.0061	-1.04
TMEM150B	0.0328	-0.417			ZBTB20	0.00431	-0.472
TMEM179B	0.0171	-0.243			ZBTB37	0.0381	-0.262
TMEM183B	0.0487	0.412			ZBTB4	0.0102	-0.29
TMEM194A	0.0177	0.232			ZC3H11A	0.00887	-0.164
TMEM255A	0.0447	-0.631			ZC3H6	0.0404	-0.192
TMEM63A	0.00662	-0.355			ZFP2	0.0162	-0.943
TMEM95	0.0185	-0.706			ZFP36L2	0.048	-0.258
TNFAIP3	0.00594	0.408			ZMIZ1	0.031	-0.437
TNFRSF25	0.0426	-0.689			ZMIZ2	0.0176	-0.407
TNNT1	0.00446	1.14			ZMYM3	0.0387	-0.264
TNS1	0.038	-0.44			ZNF230	0.0254	-0.288
TONSL	0.0416	-0.335			ZNF322	0.0466	-0.219
TOP2A	0.018	0.705			ZNF367	0.0471	0.317
TPP1	0.0307	-0.278			ZNF385A	0.0462	-0.469
TPX2	0.0281	0.548			ZNF391	0.00441	-0.721
TRAF1	0.00717	0.6			ZNF397	0.0493	-0.217
TRAPPC13	0.0463	0.169			ZNF44	0.00499	-0.35
TRAPPC2	0.0425	0.239			ZNF441	0.0372	-0.277
TRIAP1	0.00363	0.327			ZNF460	0.0356	-0.189
TRIM3	0.0447	-0.393			ZNF462	0.0416	-0.44
TRIT1	0.00566	0.293			ZNF510	0.0347	-0.209
TRNAG27	0.0187	1.06			ZNF565	0.0329	-0.432
TRNAI9	0.0111	0.688			ZNF576	0.0437	0.322
TRNAR15	0.0347	0.79			ZNF578	0.00926	-0.997
TRNAT10	0.0154	0.709			ZNF592	0.0363	-0.361
TRNAT8	0.00181	1.63			ZNF611	0.0184	-0.286
TRNQ	0.000694	1.22			ZNF785	0.0391	0.527
TSC22D1	0.0394	0.34			ZNF808	0.04	-0.182
TSHZ3	0.0293	-0.658			ZNF84	0.0246	-0.165
TSNAXIP1	0.0436	-0.63			ZSCAN12	0.0493	-0.255
TSPAN15	0.0183	0.232
TTC13	0.0323	0.135
TUBE1	0.0327	0.294
TYRO3	0.0298	-0.637
UBAC1	0.04	0.119
UBASH3A	0.0137	-0.769
UBE2C	0.03	0.696
UBE2D4	0.00335	-0.281
UBL7-AS1	0.0312	-0.458
UBXN7	0.0261	0.16
UQCRH	0.0453	0.127
USP30-AS1	0.0189	-0.954
USP32P2	0.0376	-0.497
USP41	0.0115	-0.589
USP44	0.0327	-0.782
USP50	0.00951	-0.864
UTP14A	0.0339	0.164
UTRN	0.0383	-0.168
UVRAG	0.0464	-0.182
UXT-AS1	0.0248	-0.902
VANGL1	0.0448	-0.202
VCL	0.0482	0.15
VCPIP1	0.0395	-0.134
VNN1	0.0423	0.235
WARS2	0.0167	0.239
WBP1L	0.0219	-0.199
WBP2NL	0.0101	0.828
WTAPP1	0.0495	-0.629
WWC1	0.0201	1.17
XPC	0.039	0.223
YARS2	0.00664	0.223
ZAP70	0.0251	-0.809
ZBTB20	0.0257	-0.346
ZBTB4	0.027	-0.241
ZBTB46	0.0229	0.497
ZC3HC1	0.0279	0.208
ZFAND2B	0.0468	-0.23
ZFP36	0.0181	-0.478
ZFYVE26	0.0474	-0.235
ZKSCAN8	0.0198	-0.311
ZNF229	0.0464	0.299
ZNF256	0.0175	0.331
ZNF337	0.0192	-0.222
ZNF362	0.0425	-0.413
ZNF385D	0.0166	-0.81
ZNF460	0.0478	-0.177
ZNF48	0.0403	-0.448
ZNF544	0.0102	0.32
ZNF549	0.00497	-0.327
ZNF563	0.0152	0.414
ZNF578	0.0273	-0.814
ZNF684	0.0443	0.287
ZNF727	0.0256	-0.8
ZNF776	0.0377	0.175
ZNF84	0.0228	-0.168
ZNF91	0.0296	-0.175
ZNRD1	0.0441	0.252
ZNRD1-AS1	0.0199	-0.697
ZSWIM4	0.0158	0.761
